# Supplementary material for: Microchromosome BAC-FISH Reveals Different Patterns of Genome Organization in Three Charadriiformes Species
Source: Animals (Basel). 2022 Nov 6;12(21):3052. doi: 10.3390/ani12213052 (PMC9655014; doi:10.3390/ani12213052)
Supplement: Supplementary file 1 [file animals-12-03052-s001.zip]

Archive with 1 entries (1 files):
- animals-1975157-supplementary.xlsx
