# Supplementary material for: Microchromosome BAC-FISH Reveals Different Patterns of Genome Organization in Three Charadriiformes Species
Source: Animals (Basel). 2022 Nov 6;12(21):3052. doi: 10.3390/ani12213052 (PMC9655014; doi:10.3390/ani12213052)
Supplement: Supplementary file 1 [file animals-12-03052-s001.zip › animals-1975157-supplementary.xlsx]

## Sheet: BACsID
BACid	GGAchr
CH261-71G18	10
CH261-115G24	10
CH261-154H1	11
CH261-121N21	11
CH261-60P3	12
CH261-4M5	12
TGMCBA-321B13	13
CH261-115I12	13
CH261-122H14	14
CH261-69D20	14
CH261-90P23	15
TGMCBA-266G23	15
TGMCBA-375I5	17
CH261-42P16	17
CH261-60N6	18
CH261-72B18	18
CH261-10F1	19
CH261-50H12	19
TGMCBA-250E3	20
TGMCBA-341F20	20
CH261-83I20	21
CH261-122K8	21
CH261-40J9	22
CH261-18G17	22
CH261-191G17	23
CH261-90K11	23
CH261-103F4	24
CH261-65O4	24
CH261-59C21	25
CH261-127K7	25
CH261-186M13	26
CH261-170L23	26
CH261-66M16	27
CH261-28L10	27
CH261-72A10	28
CH261-64A15	28
